# Supplementary material for: Fluorescent Quinolinium Derivative as Novel Mitochondria Probe and Function Modulator by Targeting Mitochondrial RNA
Source: Molecules. 2023 Mar 16;28(6):2690. doi: 10.3390/molecules28062690 (PMC10053327; doi:10.3390/molecules28062690)
Supplement: Supplementary file 1 [file molecules-28-02690-s001.zip]

Archive with 1 entries (1 files):
- molecules-2258091-supplementary.pdf
